# Supplementary material for: Probiotic-Driven Competitive Exclusion in the Human Gut: A Meta-Analysis of Microbial Diversity and Pathogen Suppression
Source: Nutrients. 2026 Feb 28;18(5):796. doi: 10.3390/nu18050796 (PMC12986517; doi:10.3390/nu18050796)
Supplement: Supplementary file 1 [file nutrients-18-00796-s001.zip]

Archive with 1 entries (1 files):
- nutrients-4134207-supplementary.xlsx
