# Supplementary material for: Probiotic-Driven Competitive Exclusion in the Human Gut: A Meta-Analysis of Microbial Diversity and Pathogen Suppression
Source: Nutrients. 2026 Feb 28;18(5):796. doi: 10.3390/nu18050796 (PMC12986517; doi:10.3390/nu18050796)
Supplement: Supplementary file 1 [file nutrients-18-00796-s001.zip › nutrients-4134207-supplementary.xlsx]

## Sheet: Sheet1
Reference number in the manuscript	doi	Contributions	Methods Used	population	Intervention	Comparison	outcome	duration(days)	Type and dose	Indication	Event (probiotic)	Group Size (probiotic)	Event (control)	Group size (control)	Patients Disease	Probiotic Species	Probiotic (single or group)												doi
[21]	10.1099/jmm.0.001625	- Probiotics preserve alpha diversity and ameliorate gut microbial composition changes. - Probiotics prevent some changes induced by antibiotics in gut microbiota.	- PRISMA guidelines followed for systematic review. - NIH rating system used to analyze risk of bias.	- Adult participants in randomized clinical trials - Evaluated gut microbial composition in response to antibiotics and probiotics	- Probiotics added to antibiotic treatment - Preserve gut microbial diversity and composition.	- Probiotics with antibiotics preserve gut diversity and microbial composition. - Probiotics prevent some changes induced by antibiotics in gut microbiota.	- Probiotics preserve alpha diversity and ameliorate gut microbial composition changes. - Probiotics prevent some changes induced by antibiotics, including restoration of bacteria.		- Probiotics added to antibiotics in varied doses and formulations. - Specific types and doses not standardized across studies.	- Evaluate probiotics effect on gut microbial diversity with antibiotics intervention.	- Probiotics preserve alpha diversity and ameliorate gut microbial composition changes. - Probiotics prevent some antibiotic-induced gut microbial diversity alterations.	- 29 articles included in the study - Group size not specified for probiotic intervention	- Probiotics added to antibiotic intervention - Preserve gut microbial diversity and composition			- Faecalibacterium prausnitzii - Not all species preserved by probiotics with antibiotics.	- Probiotic group: antibiotics+probiotics - Single probiotic: Faecalibacterium prausnitzii												10.1099/jmm.0.001625
[22]	10.1177/19458924221080159	- Probiotics reduce PRQLQs, NSS, ESS in allergic airway disease. - Probiotics show no significant effect on serum IgE and eosinophils.	- PubMed, Cochrane Library, EMBASE used for publication search. - Physical examinations, questionnaires, and serum markers evaluated allergic diseases.	- Children and adolescents with allergic airway disease - Total of 1388 participants in 15 randomized controlled trials	- Probiotics treatment - No significant effect on serum IgE and eosinophils	- Probiotics group showed greater reduction in symptoms compared to control. - Probiotics had no significant effect on serum IgE and eosinophils.	- Probiotics reduce PRQLQs, NSS, ESS in allergic airway disease patients. - No significant effect on serum IgE and eosinophils.	- Search conducted from 1 Jan 2000 to 1 July 2021. - Meta-analysis duration not specified in the abstract.	- Probiotics used in the study for allergic airway disease treatment. - Specific doses of probiotics not mentioned in the meta-analysis.	- Probiotics reduce PRQLQs, NSS, ESS in allergic airway disease. - Probiotics have no significant effect on serum IgE and eosinophils.	- Probiotics reduce PRQLQs, NSS, ESS in allergic airway disease. - Probiotics have no significant effect on serum IgE and eosinophils.	- 729 patients in probiotics group - 659 patients in control group	- 729 patients in probiotics group - 659 patients in control group	- Control group consisted of 659 patients in the meta-analysis.	- Allergic airway disease including allergic rhinitis and allergic asthma - Common in children and adolescents	- Specific probiotic species not mentioned in the study. - Probiotics in general used in the meta-analysis.	- Probiotics were administered in a group. - No mention of single probiotic use in the study.												10.1177/19458924221080159
[23]	10.1093/NUTRIT/NUAB017	- Synbiotics improve clinical indicators of ulcerative colitis. - Synbiotics increase probiotic microorganisms and reduce proinflammatory colonic cytokines.	- Data extracted based on Consolidated Standards of Reporting Trials recommendations - Trials included had low risk of bias according to Cochrane guidelines	- Patients with ulcerative colitis - Participants in randomized controlled trials on synbiotic use	- Synbiotics (probiotic plus prebiotic combinations) - Alternative or complementary therapy for ulcerative colitis.	- Synbiotics improve clinical indicators of ulcerative colitis compared to conventional treatments. - Synbiotics increase probiotic microorganisms and reduce proinflammatory colonic cytokines.	- Synbiotics improve clinical indicators of ulcerative colitis. - Meta-analysis shows benefits as alternative or complementary therapy.	- January 2017 to March 2019 - Search duration for data extraction from multiple databases.	- Synbiotics: probiotic plus prebiotic combinations - Dose: Not specified in the provided text.	- Synbiotics improve clinical indicators of ulcerative colitis. - Alternative or complementary therapy for ulcerative colitis.	- Synbiotics event: Improved clinical indicators of ulcerative colitis. - Synbiotics increased probiotic microorganisms and reduced proinflammatory colonic cytokines.	- Synbiotics increased probiotic microorganisms in patients with ulcerative colitis.	- Synbiotics significantly improved clinical indicators of ulcerative colitis. - Synbiotics are suggested as alternative or complementary therapy for colitis.		- Ulcerative colitis - Chronic, relapsing inflammatory bowel disease	- Synbiotics increased probiotic microorganisms. - Synbiotics reduced proinflammatory colonic cytokines.	- Synbiotics consist of probiotic plus prebiotic combinations. - Probiotic microorganisms increased with synbiotic use.												10.1093/NUTRIT/NUAB017
[24]	10.3390/MICROORGANISMS9061344	- Elderly microbiota distinct from younger adults, with inter-individual variation. - Probiotics impact gut microbiota composition and immune function in elderly.	- Low risk of bias, lacking blinding and sample size info. - Studies varied in duration, highlighting need for standardized designs.	- NK cell and T cell activity studied in immune function. - Probiotics had moderate effects on immune function in elderly.	- Probiotic and synbiotic supplements in healthy older adults - Various strains and outcomes examined in randomized controlled trials	- Probiotics modify gut microbiota and have moderate immune effects. - Impact on other health outcomes inconclusive, more research needed.	- Probiotics impact gut microbiota composition positively in healthy older adults. - Modest effects on immune function with some conflicting results observed.	- Studies had durations ranging from 28 days to 6 months.	- Probiotic strains varied, doses not standardized across studies. - Studies focused on outcomes, not specific probiotic types or doses.	- Probiotics modify gut microbiota and have moderate immune effects in elderly. - Impact on other health outcomes inconclusive, more well-designed studies needed.	- Probiotic supplementation impacts gut microbiota composition in healthy older adults. - Probiotics have moderate effects on immune function in elderly individuals.	- Majority of studies had small sample sizes. - Sample calculations were not included in many studies.	- Placebo control used in studies with probiotic supplementation in elderly - Diet group control excluded for lack of true placebo control	- Placebo control group size not specified in the text. - Studies included in the review had small sample sizes.	- Clostridium difficile colitis, colon cancer, cardiovascular disease, frailty, systemic inflammation - Neurodegenerative diseases such as Parkinson's and Alzheimer's disease	- Bacillus coagulans, Lactobacillus casei - Fecalibacterium prautznitzi	- Single strain: Bacillus coagulans - Group strain: Lactobacillus casei with yoghurt symbiotic strains												10.3390/MICROORGANISMS9061344
[33]	10.3389/FPHAR.2021.682656	- Probiotics decrease A. actinomycetemcomitans counts in periodontal disease patients. - Further randomized clinical trials are needed to assess probiotics efficacy.	- Systematic search in four electronic databases (PubMed, Cochrane CENTRAL, Embase, and Web of Science) - Manual search of bibliographic references from included articles and related review articles.	- Approximately 20-50% of the population worldwide affected by periodontal disease. - Probiotics decrease Aggregatibacter actinomycetemcomitans counts in oral cavity.	- Orally administered probiotics - Reduce Aggregatibacter actinomycetemcomitans counts in oral cavity	- Probiotics decrease Aggregatibacter actinomycetemcomitans counts, not other bacteria. - Meta-analysis showed significant reduction in A. actinomycetemcomitans at 4 weeks.	- Probiotics decrease A. actinomycetemcomitans counts, not other pathogens. - Further randomized trials needed to assess probiotics' efficacy accurately.	- Duration ranged from 4 weeks to 3 months. - Most studies had a duration of 4 weeks.	- Various probiotic species with different effects on pathogenic bacteria. - Generally accepted dose: 10^8 - 10^9 probiotic microorganisms daily.	- Probiotics decrease Aggregatibacter actinomycetemcomitans counts in oral cavity. - No significant effect on other key periodontal pathogenic bacteria counts.	- Probiotics decrease Aggregatibacter actinomycetemcomitans counts in oral cavity. - No significant effect on other key periodontal pathogenic bacteria counts.	- Probiotic-treated group - Control group	- Placebo or no orally administered probiotics - Existing control group in orally administered probiotics studies		- Periodontal disease - Bacteria-induced inflammatory disease affecting tooth-supporting structures	- A. actinomycetemcomitans - P. gingivalis, P. intermedia, T. forsythia, F. nucleatum	- Probiotics as a group - Single probiotic strains were not specified in the study.												10.3389/FPHAR.2021.682656
[34]	10.2174/1389201021666200416123931	- Probiotics improve symptoms of viral gastroenteritis, reducing diarrhea duration. - Probiotics decrease hospitalization duration in viral gastroenteritis patients.	- Comprehensive search of Cochrane Library, EMBASE, MEDLINE, and unpublished studies - Critical appraisal by two independent reviewers	- 3,082 patients included in 17 RCTs for viral gastroenteritis. - Probiotics improved symptoms, including duration of diarrhea and hospitalization.	- Probiotics administration - Considered for viral gastroenteritis.	- Probiotics improve duration of diarrhea and hospitalization in viral gastroenteritis. - Probiotics are more effective compared to placebo or standard treatment.	- Probiotics improve duration of diarrhea in viral gastroenteritis patients. - Probiotics reduce duration of hospitalization in viral gastroenteritis patients.	- Diarrhea: 0.7 days improvement with probiotics - Hospitalization: 0.76 days improvement with probiotics	- Probiotics administered in patients with viral gastroenteritis for effectiveness. - Dosage information not provided in the abstract.	- Probiotics improve symptoms of viral gastroenteritis, reducing diarrhea duration. - Probiotics decrease hospitalization duration in viral gastroenteritis patients.	- Probiotics improve symptoms of viral gastroenteritis, reducing diarrhea duration. - Probiotics decrease hospitalization duration in viral gastroenteritis patients.		- Probiotics administration - Placebo or standard treatment	- 17 RCTs with 3,082 patients - Control group size not specified in the text.		- Various probiotic species used in viral gastroenteritis treatment - Lactobacillus, Bifidobacterium, Saccharomyces boulardii commonly studied probiotics	- Probiotics (group) were evaluated for viral gastroenteritis treatment effectiveness. - Probiotics (group) showed improvement in symptoms of viral gastroenteritis.												10.2174/1389201021666200416123931
[35]	10.1093/EURPUB/CKY185	- Explore if probiotics reduce antibiotic prescriptions - Investigate probiotics' impact on common acute illnesses	- Systematic review of randomized controlled trials (RCTs) - Meta-analysis using a random-effects model	- Infants and children in studies received probiotics for acute infections. - Probiotics associated with reduced antibiotic use in infants and children.	- Probiotic supplementation (any strain, dose, duration) - Compared to placebo for common acute infections.	- Probiotic consumption reduces antibiotic utilization in infants and children. - Number needed to treat to avoid one prescription is 13.8.	- Probiotics reduce antibiotic use in infants and children. - Meta-analysis shows significant reduction in antibiotic prescriptions with probiotics.	- Mean duration of probiotic supplementation ranged from 4 days to 9 months. - Meta-analysis did not show significant difference in days of antibiotic use.	- 13 probiotic formulations used, including Lactobacillus and Bifidobacterium. - Mean duration of probiotic supplementation ranged from 4 days to 9 months.	- Probiotic consumption may reduce antibiotic use for common acute infections. - Probiotics associated with lower risk of antibiotic prescription in children.	- Probiotic consumption associated with reduced antibiotic use in infants, children. - Well-designed studies needed to confirm findings in other population groups.	- Probiotic group: n=135 - Placebo group: n=134	- Probiotic consumption - Reduced antibiotic utilization in infants and children.	- 134 participants in the placebo group - Small sample size with wide confidence intervals	- Common acute infections - Respiratory tract infections, acute lower digestive tract infections, otitis media	- Lactobacillus and Bifidobacterium - Single or combination probiotic formulations used in studies.	- Probiotic formulations used single or combination Lactobacillus and Bifidobacterium. - Probiotics were delivered in food or supplement products.												10.1093/EURPUB/CKY185
[36]	10.3920/BM2019.0142	- Probiotics suppress body weight loss related to gastrointestinal mucositis. - Probiotics remedy gastrointestinal mucositis through various mechanisms.	- Systematic review with meta-analysis - Qualitative analyses on probiotics' effects on GIM	- Rodents used in experimental gastrointestinal mucositis (GIM) studies - No specific human population mentioned in the study	- Probiotics significantly suppress body weight loss related to GIM in rodents. - Pre-treatment with high dose of probiotics comprising multiple species is effective.	- Probiotics more effective than palliative measures for GIM management. - Pre-treatment with high dose, multiple species, and fungi most effective.	- Probiotics significantly suppressed body weight loss related to GIM in rodents. - Pre-treatment with high dose of probiotics remedied GIM effectively.	- Pre-treatment duration: ≥7 days before chemotherapy - High dose of probiotics: ≥ 109 cfu/day	- High dose (≥ 10^9 cfu/day) of probiotics - Pre-treatment (≥7 days before chemotherapy) with probiotics	- Probiotics beneficial for experimental gastrointestinal mucositis (GIM) after chemotherapy.	- Probiotics significantly suppressed body weight loss related to GIM in rodents. - Pre-treatment with high dose of probiotics remedied GIM effectively.	- High dose: ≥ 10^9 cfu/day - Two or more microorganism species	- Probiotics significantly suppressed body weight loss related to GIM in rodents. - Pre-treatment with high dose of probiotics remedied GIM effectively.		- Gastrointestinal mucositis (GIM) caused by antitumor therapy, especially chemotherapy.	- Fungi (Saccharomyces boullardii) more effective than bacteria for GIM. - Mouse models more receptive to probiotics than rats for GIM.	- Group of probiotics with two or more microorganism species. - Fungi (Saccharomyces boullardii) more effective than bacteria for GIM.												10.3920/BM2019.0142
[37]	10.1155/2023/8626191	- Probiotics reduce NEC, sepsis, mortality, and hospitalization days. - Different probiotic genera have varying outcomes in preventing NEC.	- Meta-analysis using RevMan 5.4 - Trial sequential analysis using TSA 0.9 beta	- 12897 newborns from 55 studies were included in the analysis.	- Probiotics used for preventing necrotizing enterocolitis in newborns. - Different genera of probiotics showed varying outcomes in studies.	- Probiotics reduced NEC, sepsis, mortality, and hospitalization days. - Different genera had varying outcomes in preventing NEC.	- Probiotics reduce NEC incidence, sepsis, mortality, and hospitalization days. - Different probiotic genera show varying outcomes in preventing NEC.	- Probiotics reduced hospitalization days by 3.12 on average. - No significant difference in hospitalization days by probiotic genera.	- Multiple strains and Lactobacillus species effective for preventing NEC. - Evidence inconclusive for Bifidobacterium and Saccharomyces species.	- Probiotics effective in preventing NEC, sepsis, mortality, and hospitalization. - Different genera show varied outcomes; more high-quality trials needed.	- Probiotics reduce NEC, sepsis, mortality, and hospitalization days in newborns. - Different genera of probiotics yield varying outcomes in preventing NEC.	- Probiotic group size: 12897 newborns - Subgroup analysis based on different genera of probiotics used.	- Mortality rate in control group was 5.1% - Control group experienced higher mortality compared to probiotic group	- Control group size not specified in the text. - Information on control group size is not provided.	- Necrotizing enterocolitis (NEC) - Leading cause of neonatal death, poorly understood gastrointestinal emergency	- Lactobacillus and multiple strains reduce NEC, sepsis, and mortality. - Bifidobacterium and Saccharomyces species outcomes are inconclusive.	- Multiple strains and Lactobacillus species effective in preventing NEC. - Bifidobacterium and Saccharomyces species outcomes inconclusive for preventing NEC.												10.1155/2023/8626191
[38]	10.3389/fphar.2023.1187911	- Probiotics can alleviate clinical symptoms and pathological damage of ulcerative colitis. - Different probiotics have different effects on ulcerative colitis.	- Rodents (rats or mice) were used in the ulcerative colitis model. - The ulcerative colitis model was induced by dextran sulfate sodium (DSS).	- 839 ulcerative colitis models included in the study - 24 kinds of probiotics evaluated in the research	- Probiotics administration in ulcerative colitis animal models - 24 types of probiotics used in the intervention	- L. rhamnosus best for weight loss and Shannon index improvement. - E. faecium best for reducing colon injury.	- Primary outcomes: WC, CL, DAI, HIS - Secondary outcomes: TNF-a, ZO-1, Shannon	- Duration ranged from 7 to 35 days in the studies.	- L. rhamnosus for weight loss, improving Shannon index - E. faecium for reducing colon injury	- Probiotics improve ulcerative colitis by reducing inflammation and repairing mucosa. - Different probiotics show varying effects in treating ulcerative colitis.	- L. rhamnosus showed best effect in relieving weight loss. - E. faecium demonstrated best effect in reducing colon injury.	- 24 kinds of probiotics were included in the study. - Different probiotics showed varying effects on ulcerative colitis models.	- Dextran sulfate sodium (DSS) induction in ulcerative colitis models - No probiotic intervention in the control group	- 379 animals in the control group for ulcerative colitis models.	- Ulcerative colitis - Chronic non-specific intestinal inflammatory disease	- L. rhamnosus, E. faecium, L. reuteri, L. acidophilus, L. coryniformis - Different probiotics with specific effects on ulcerative colitis mentioned.	- L. rhamnosus best for weight loss and Shannon index improvement. - Different probiotics show specific effects in ulcerative colitis treatment.												10.3389/fphar.2023.1187911
[39]	10.26911/THEIJMED.2020.05.04.07	- Main researcher used personal funds for the study. - Researchers analyzed probiotics' effects on diarrhea frequency and duration.	- Systematic and meta-analysis study - Articles obtained from various databases using specific keywords	- Children under five - Toddlers	- Probiotics - Live microorganisms stimulating growth of other microbes	- Intervention: Probiotics - Comparison: No Probiotic	- Probiotics reduced frequency of diarrhea in toddlers. - Probiotics decreased duration of diarrhea in children under five.	- Probiotics reduced diarrhea duration in children under five. - Effect not statistically significant, but showed a decreasing trend.	- Type: Bacillus clausii, Saccharomyces boulardii - Dose: Not specified in the provided information	- Probiotics reduce frequency and duration of diarrhea in toddlers. - Meta-analysis study shows significant positive effect of probiotics on diarrhea.	- Probiotics reduced diarrhea frequency in children under five. - Probiotics decreased diarrhea duration in toddlers.	- Study involved 40 children aged 1-14 years - More men (52) than women (48) in probiotic groups	- Probiotics - Not Probiotic	- Group 1: Oral rehydration therapy and zinc - Group 2: Bacillus clausii	- Diarrhea - Acute diarrhea	- Probiotic species not specified in the text. - Specific probiotic species not mentioned in the study.	- Probiotic group received probiotics. - Study involved probiotic group and synbiotic group.												10.26911/THEIJMED.2020.05.04.07
[40]	10.1111/1751-2980.12877	- Strain-specificity of probiotics affects efficacy. - Network meta-analysis may obscure important factors in trials.	- Meta-analysis forest plot with pooled probiotics regardless of strain. - Network meta-analysis used, but may obscure strain-specific efficacy.		- Probiotics effectiveness in preventing C. difficile diarrhea assessed. - Network meta-analysis used to evaluate probiotic strains.	- Network meta-analysis favored L. casei, traditional meta-analysis favored Bio-K+. - L. casei group included different strains, Bio-K+ had confirmatory trials.	- Best probiotic for C. difficile prevention: mixture of three Lactobacilli. - Lack of efficacy for S. boulardii due to missing trials.		- Probiotic strains not specified in 9 out of 10 trials. - Lactobacillus casei DN114001 and LBC80R used in trials.	- Probiotic strain-specificity in preventing C. difficile diarrhea. - Network meta-analysis obscures evidence of probiotic efficacy.	- Network meta-analysis concluded Lactobacillus casei most effective for preventing C. difficile diarrhea. - Ma et al's study suggests mixture of three Lactobacilli strains (Bio-K+) best.	- Group size not specified for probiotic strains in network analysis. - Trials grouped without complete strain designations in meta-analysis forest plot.	- Lack of complete strain designations in 9 out of 10 trials. - Network meta-analysis may obscure important factors.			- Probiotic efficacy is strain-specific. - Lactobacillus casei (L. casei) most effective for preventing C. difficile.	- Probiotic group analysis conducted, not individual strains. - Strain-specific efficacy not considered in the analysis.												10.1111/1751-2980.12877
[41]	10.3389/FMICB.2019.01108	- GL, MMB, and KN conceived the study. - DA, PC, JF, and MB performed experiments in the study.	- Well-diffusion assay and competitive exclusion - Antimicrobial resistance profile, adhesion potential, cytotoxicity to Caco-2 cells	- 44 lactic acid bacteria (LAB) strains from cattle feces and food. - 28 LAB strains showed antagonistic effect against foodborne pathogens.	- Novel LAB strains used as biocontrol cultures against foodborne pathogens - Probiotic strains with antagonistic effect against Salmonella, E. coli, L. monocytogenes	- 38 LAB strains showed antagonistic effect against foodborne pathogens. - Enterolysin A was the most common bacteriocin identified.	- 38 LAB strains showed antagonistic effect against tested foodborne pathogens. - Improved inhibitory effect observed against L. monocytogenes with LAB strains.		- Novel LAB probiotic strains with antagonistic effect against foodborne pathogens. - No specific information provided on type and dose.	- Novel LAB strains as biocontrol cultures against foodborne pathogens. - LAB strains inhibit and reduce growth of L. monocytogenes, Salmonella, E. coli.	- 38 LAB strains showed antagonistic effect against foodborne pathogens. - LAB strains can be used as biocontrol cultures to inhibit pathogens.	- 44 lactic acid bacteria (LAB) strains were tested for probiotic features. - 28 LAB isolates exhibited highest inhibitory effect against pathogens.	- LAB probiotic strains inhibit L. monocytogenes, Salmonella, E. coli O157:H7. - L. salivarius L28 is effective against all three pathogens.	- 44 lactic acid bacteria (LAB) strains were screened for probiotic features. - 28 LAB isolates exhibited highest inhibitory effect against pathogens.		- Enterococcus, Pediococcus, Lactobacillus - E. faecium, E. hirae, P. acidilactici, L. salivarius	- Probiotic strains tested were a group of lactic acid bacteria. - Probiotics used in the study showed antagonistic effects against pathogens.												10.3389/FMICB.2019.01108
[42]	10.3390/nu14020354	- Probiotics may decrease RA activity with moderate CRP decrease effect. - Lack of evidence and study heterogeneity limit probiotics recommendation.	- Systematic literature review and meta-analysis conducted - Evaluated probiotics supplementation effect on chronic inflammatory rheumatic diseases	- Patients with chronic inflammatory rheumatic diseases (RA, SpA, psoriatic arthritis) - 344 RA patients and 197 SpA patients in selected studies	- Probiotic supplementation - No efficacy of probiotics in SpA patients	- Probiotics showed decreased RA activity with moderate CRP decrease. - No efficacy of probiotics observed in patients with SpA.	- Probiotics decrease RA activity with moderate CRP decrease effect. - No efficacy of probiotics observed in patients with SpA.	- Time to assess response ranged from 8 weeks to one year. - Studies did not specify the exact duration in days.	- Different probiotic strains used: Lactobacillus sp., Bacillus coagulans, mix. - Dosage varied, ranging from 8 weeks to one year.	- Probiotic supplementation might decrease RA activity with moderate CRP decrease. - No efficacy of probiotics observed in patients with SpA.	- Probiotic supplementation might decrease RA activity with moderate CRP decrease. - No efficacy of probiotics observed in spondylarthritis patients.	- Varying group sizes: 344 RA patients, 197 SpA patients. - Different probiotic strains and quantities used in trials.	- Control group: Placebo or another dietary intervention.	- Placebo or another dietary intervention - Control group size not specified in the text.	- Chronic inflammatory rheumatic diseases: rheumatoid arthritis (RA), spondylarthritis (SpA) - Psoriatic arthritis was also included in the study.	- Lactobacillus sp., Bacillus coagulans, mix of probiotic strains used. - Different probiotic strains used in RA and SpA studies.	- Different probiotic strains used: Lactobacillus, Bacillus coagulans, mix of strains - Probiotic strains varied among trials in the study.												10.3390/nu14020354
[43]	10.3389/fgstr.2022.983075	- Evaluate L. acidophilus and L. bulgaricus for treating diarrhea causes. - Assess efficacy of probiotic formulation in diarrhea treatment.	- Consensus among reviewers with third reviewer for inclusion/exclusion decisions. - Meta-analysis of placebo group used random-effects model due to heterogeneity.	- Small sample size, not generalizable to larger population. - Lack of evidence from recent studies for broader population assessment.	- Combination of L. acidophilus and L. bulgaricus for diarrhea treatment. - Probiotic formulation composed of L. acidophilus and L. bulgaricus.	- L. acidophilus and L. bulgaricus probiotic showed no significant benefit. - Limited studies available, little evidence to support strain-specific recommendations.	- Little or no clinical benefit of L. acidophilus and L. bulgaricus. - More research or re-evaluation of its widespread use needed.	- Duration of the study was not specified. - Duration of treatment with probiotics for diarrhea was not provided.	- L. acidophilus and L. bulgaricus probiotic formulation - Dose and type not specified in the text.	- L. acidophilus and L. bulgaricus probiotic for diarrhea treatment. - Little to no clinical benefit observed in reducing diarrhea symptoms.	- L. acidophilus and L. bulgaricus probiotic formulation for diarrhea. - Little to no clinical benefit found in treating diarrhea.	- 91 participants in treatment group - 105 participants in placebo group	- Proportion of diarrhea cases in control group: 46.1% - Random-effects model used for interpreting results due to heterogeneity.	- Placebo group size: 105 participants - Treatment group size: 91 participants	- Diarrhea - Various causes including antibiotic use and bacterial infections	- Lactobacillus acidophilus - Lactobacillus bulgaricus	- Refers to products containing probiotics, regardless of single or group. - Evaluation of L. acidophilus and L. bulgaricus probiotic formulations.												10.3389/fgstr.2022.983075
[44]	10.1152/physiol.2023.38.s1.5766763	- Probiotic strains isolated from natural products alleviate gut inflammation. - Probiotics regulate cytokines, tight junction proteins, and apoptosis factors.	- Isolation of probiotic strains from natural products - Evaluation of anti-inflammatory properties using human epithelial HT-29 cells	- Probiotic strains isolated from natural products alleviate gut inflammation. - Further research needed to investigate anti-inflammatory effects on other organs.	- Probiotic strains isolated from natural products - Alleviate gut inflammation in human epithelial HT-29 in vitro model	- Probiotic strains regulate cytokines and tight junction proteins in HT-29. - LAB treatment reduces intestinal inflammation and apoptosis factors in HT-29.	- Probiotic strains from natural products alleviate gut inflammation in vitro. - Regulation of cytokines, tight junction proteins, and apoptosis factors observed.	- Study duration not specified in the abstract. - Duration information not provided in the text.	- Probiotic strains isolated from natural products alleviate gut inflammation. - Further research needed to investigate anti-inflammatory effects on other organs.	- Probiotic strains alleviate gut inflammation by regulating cytokines and proteins. - Further research needed to investigate anti-inflammatory effects on other organs.	- Probiotic strains isolated from natural products alleviate gut inflammation - Further research needed to investigate anti-inflammatory effect on cells from other organs	- Probiotic strains isolated from natural products were not specified. - Group size of probiotic strains used in the study not provided.	- Probiotic strains isolated from natural products alleviate gut inflammation - LAB treatment regulates cytokines, tight junction proteins, and apoptosis factors.	- Control group size information is not provided in the abstract.	- Inflammatory bowel disease - Irritable bowel syndrome	- Lactic acid bacteria (LAB) strains isolated from natural products - Probiotic strains used in the study alleviate gut inflammation.	- Probiotic strains isolated from natural products - Alleviate gut inflammation in human epithelial HT-29 in vitro model												10.1152/physiol.2023.38.s1.5766763
[45]	10.1007/S00394-019-01931-8	- AM, BL, and AE designed research, analyzed data, and wrote the paper. - All authors read and approved the final manuscript.	- Immunoassay, electrochemiluminescence, bead assay - Nine studies did not report quantification methods.	- Adults - 1138 participants in intervention, 1120 in control groups	- Probiotic supplementation - Placebo used in all studies	- Probiotic supplementation reduced pro-inflammatory cytokines significantly. - Probiotic supplementation increased anti-inflammatory cytokine IL-10 significantly.	- Probiotic supplementation reduced pro-inflammatory cytokines. - Probiotic supplementation increased anti-inflammatory cytokine IL-10.	- Duration of intervention varied from 1 to 52 weeks.	- Lactobacillus, bifidobacter, saccharomyces, or multiple types used. - Daily dose ranged from 0.06 to 1800 billion bacteria.	- Probiotic supplementation reduces pro-inflammatory cytokines. - Probiotic supplementation increases anti-inflammatory cytokine IL-10.	- Probiotic supplementation reduced pro-inflammatory cytokines. - Probiotic supplementation increased anti-inflammatory cytokine IL-10.	- 1138 participants in intervention group - 1120 participants in control group	- 1120 participants in control group - Randomized clinical trials with placebo-controlled design	- 1120 participants in the control group - 43.22% male and 56.78% female participants in control group	- Chronic diseases: T2DM, obesity, CVD, NAFLD associated with inflammation.	- Various probiotic species used in clinical trials. - Specific probiotic species not mentioned in the text.	- Probiotic group supplementation - Single probiotic supplementation not specified												10.1007/S00394-019-01931-8
[46]	10.1101/2021.08.23.21262411	- Provides overview of probiotic meta-analyses on disease prevention/treatment - Identifies prevalent diseases, research accuracy, and future potential areas	- Searched databases: Pubmed, ScienceDirect, Google Scholar - Keywords: "probiotics" + "disease" + "meta-analysis"	- Close to 300 meta-analysis articles on probiotic effects - Most studies focused on gastrointestinal diseases.	- Probiotics used for disease prevention and treatment. - No detrimental influence of probiotics on human health reported.	- Probiotics effective in preventing or treating diseases (79% success rate) - No paper in study confirmed detrimental influence on human health	- Probiotics were 79% effective in preventing or treating diseases. - No paper confirmed detrimental influence of probiotics on human health.	- Study duration: 20 years - Meta-analysis articles collected: close to 300	- Type: Various diseases - Dose: Not specified in the text	- Probiotics effective in preventing and treating various human diseases. - No paper in study confirms detrimental influence on human health.	- Probiotic meta-analyses: 79% effective in preventing or treating diseases. - No paper confirmed detrimental influence of probiotics on human health.	- Most meta-analyses indicated probiotics were 79% effective. - No paper confirmed detrimental influence of probiotics on human health.	- Probiotics have no detrimental influence on human health. - Probiotics are 79% effective in preventing or treating diseases.	- Control group sizes not specified in the text. - Information on control group sizes is not provided.	- No negative effect of probiotics on patients' diseases reported. - 79% of meta-analyses showed positive effects on patients' diseases.	- Various species of Lactobacillus have different effects on weight change. - No detrimental influence of probiotics on human health confirmed.	- Most meta-analyses indicate probiotics (single or group) are effective. - No paper confirms detrimental influence of probiotics on human health.												10.1101/2021.08.23.21262411
[47]	10.12691/JFNR-6-11-6	- Conducted a meta-analysis of randomized controlled trials - Showed that probiotics are beneficial in treating IBS	- Linde Internal Validity Scale (LIVS) used for quality assessment - Inclusion and exclusion criteria for study selection	- IBS patients - Studies involving individuals with Irritable Bowel Syndrome	- Probiotics treatment - Lactobacillus rhamnosus GG most frequently tested	- Probiotics significantly more protective and effective than placebo for IBS. - Probiotics associated with improvement in global IBS symptoms and less pain.	- Probiotics significantly reduced global IBS symptoms compared to placebo. - Probiotics were associated with less abdominal pain compared to placebo.	- Duration ranged from two to twenty-four weeks in studies. - Specific duration in days was not provided in the text.	- Lactobacillus rhamnosus GG was the most frequently tested probiotic. - No specific dose information provided in the text.	- Probiotics significantly reduce global IBS symptoms compared to placebo. - Probiotics associated with less abdominal pain compared to placebo.	- Probiotics significantly improved global IBS symptoms compared to placebo. - Lactobacillus rhamnosus GG was the most frequently tested probiotic.	- 18 treatment arms evaluated in the meta-analysis study - Probiotics showed significant improvement in global IBS symptoms.	- Probiotics were significantly more protective and effective than placebo. - None of the 18 trials reported serious adverse events with probiotics.			- Lactobacillus rhamnosus GG - Saccharomyces cerevisiae boulardii lyo	- Lactobacillus rhamnosus GG was the most frequently tested probiotic. - 11 species and species mixtures were tested in the studies.												10.12691/JFNR-6-11-6
[48]	10.3390/MICROORGANISMS9010027	- Probiotics and products hinder biofilm growth by pathogenic microorganisms. - Meta-analysis shows significant biofilm reduction with probiotic interventions.	- PRISMA-oriented systematic search - Meta-analysis on effect of probiotics on biofilm formation	- Aging population - Increasing usage of medical devices	- Probiotics and their products - Inhibit biofilm growth by pathogenic microorganisms.	- Probiotics and their products hinder biofilm growth by pathogenic microorganisms. - Meta-analysis shows biofilm reduction: 70% biosurfactants, 76% CFS, 77% probiotic cells, 88% EPS.	- Probiotics and their products hinder biofilm growth by pathogenic microorganisms. - Meta-analysis showed significant biofilm reduction percentages for probiotic components.		- Probiotics and their products: biosurfactants, cell-free supernatants, probiotic cells, exopolysaccharides. - Biofilm reduction: 70% biosurfactants, 76% CFS, 77% cells, 88% EPS.	- Probiotics and their products hinder biofilm growth in medical devices. - Meta-analysis shows significant reduction in biofilm formation with probiotics.	- Probiotics and their products hinder biofilm growth in medical devices. - Meta-analysis shows significant reduction in biofilm formation with probiotics.	- Probiotics group size not specified in the study. - Data on specific probiotic group size is not provided.	- Probiotics and their products used to hinder biofilm growth - Meta-analysis showed significant reduction in biofilm formation with probiotics		- Medical device-associated infections (MDAI) - Probiotics inhibit biofilm formation in medical devices.	- Biosurfactants, cell-free supernatants, probiotic cells, exopolysaccharides - Inhibit biofilm growth by a broad spectrum of microorganisms.	- Probiotics and their products used to hinder biofilm growth. - Probiotic cells, biosurfactants, cell-free supernatants, and exopolysaccharides effective.												10.3390/MICROORGANISMS9010027
[49]	10.1136/BMJOPEN-2020-043054	- Probiotics reduce AAD risk by 37% in adults. - High dose and specific species increase effectiveness in preventing AAD.	- Systematic review and meta-analysis of randomized controlled trials (RCTs) - Subgroup analyses for species-specific and dose-specific response	- Adult population receiving antibiotics - Total of 11,305 participants included in the review	- Probiotics co-administered with antibiotics - High dose and specific species for increased effectiveness	- Probiotics reduce AAD risk by 37% in adults. - High dose and specific species increase effectiveness in prevention.	- Probiotics reduce AAD risk in adults by 37%. - Higher doses and specific species increase effectiveness in preventing AAD.		- Probiotics co-administered with antibiotics reduce AAD risk by 37%. - High dose of certain species like lactobacillus and bifidobacteria is effective.	- Probiotics effective for preventing antibiotic-associated diarrhoea in adults. - Higher dosages and certain species increase effectiveness.	- Probiotics reduce AAD risk by 37% when co-administered with antibiotics. - High dose and specific species increase protective effects against AAD.	- High dose probiotics more effective than low dose - Certain species like lactobacillus and bifidobacteria are effective	- Placebo, alternative dose, alternative probiotic strain, or no treatment control - No treatment control used as a comparison in studies.	- Placebo, alternative dose, alternative probiotic strain, or no treatment. - Control group size not specified in the text.	- Antibiotic-associated diarrhoea (AAD) in adults - Probiotics effective in preventing AAD.	- Effective species: lactobacillus and bifidobacteria genera - Certain species show increased effectiveness in preventing antibiotic-associated diarrhoea.	- Certain species, mainly lactobacillus and bifidobacteria, are effective. - Studies show effectiveness of probiotics as a group.												10.1136/BMJOPEN-2020-043054
[50]	10.1097/MCG.0000000000001464	- Probiotics reduce AAD incidence by 38%. - No significant increase in adverse events with probiotics.	- Meta-analysis of randomized placebo-controlled trials on probiotics preventing AAD - Subgroup analyses on participants, probiotics species, dosage, and timing.	- Adults - 9312 participants in 36 studies	- Probiotics used to prevent antibiotic-associated diarrhea in adults - Positive and safe effect on preventing AAD in adults	- Probiotics reduce AAD incidence by 38%. - No significant increase in adverse events with probiotics.	- Probiotics reduce AAD incidence by 38%. - No significant increase in adverse events with probiotics.	- Optimal duration of probiotics not specified in the meta-analysis. - Further studies needed to determine specific duration for effectiveness.	- Probiotics reduced AAD incidence by 38%. - Optimal dosage and duration for probiotics need further study.	- Probiotics for preventing antibiotic-associated diarrhea in adults - Positive and safe effect on AAD prevention in adults	- Probiotics reduced AAD incidence by 38%. - No significant increase in adverse events with probiotics.	- 36 studies with 9312 participants included in meta-analysis - Probiotics reduced AAD incidence by 38% in adults	- No statistically significant increased adverse events in probiotics group.	- 36 studies with 9312 participants - Control group size not specified in the text.		- Various probiotic species used in studies included Lactobacillus and Bifidobacterium. - Specific probiotic species varied across different randomized placebo-controlled trials.	- Probiotics used as a group - Single probiotic not specified in the study												10.1097/MCG.0000000000001464
[51]	10.15587/2519-8025.2020.202216	- Analyze functional properties in vitro and in vivo using animal models - Conduct double-blind, randomized placebo-controlled clinical trials for safety	- Identification of probiotic strains using phenotypic and genotypic research methods - Step-by-step assessment of probiotic quality through in vitro testing	- Probiotics widely used in patients of all age groups - Meta-analysis showed effectiveness in various diseases and conditions	- Probiotic therapy used in various clinical cases for treatment and prevention. - Guidelines for probiotic evaluation set by FAO and WHO.	- Probiotics not tested in Stage 3 for comparison to standard therapy. - Safety requirements include clear genus, species, and strain identification.	- Probiotics can prevent complications, improve treatment efficacy in various diseases. - Probiotic therapy may not be effective in certain conditions.	- Duration of probiotic therapy varies based on patient's condition - Optimal duration determined by age, disease severity, and immune status	- Type: Lactobacilli and bifidobacteria - Dose: Determined based on specific clinical case and guidelines.	- Probiotics widely used in various clinical conditions for treatment and prevention. - Probiotic therapy effective in type 2 diabetes, irritable bowel syndrome.	- Probiotics used in therapy for various illnesses and diseases - No summary guidelines for probiotic selection and estimation currently available	- Safety of probiotics tested on adult patients, children, and newborns. - No specific information provided on group size of probiotics.	- Safety of probiotic cultures controlled by FDA, EFSA, ISO, WHO - Main requirements include safety, resistance, antagonistic activity, immunomodulatory properties		- Intestinal and urogenital infections, respiratory tract diseases, joint lesions, cancers - Allergies, dermatological and dental diseases	- Lactobacilli and bifidobacteria are common probiotic species. - Safety of probiotics is ensured through controlled clinical trials.	- Probiotic strains are studied individually for quality assessment. - Probiotics can be used as single strains or in groups.												10.15587/2519-8025.2020.202216
[52]	10.3934/MATERSCI.2021031	- Probiotic cells inhibit biofilm formation by various microorganisms. - Lactobacillus, Lactococcus, and Streptococcus show high biofilm reduction capabilities.	- PRISMA-oriented systematic search - Probiotic cells as biocontrol agents against biofilm formation	- Probiotic cells studied for biofilm control on medical devices. - Lactobacillus, Lactococcus, Streptococcus most effective against biofilm formation.	- Probiotic cells used as biocontrol agents against biofilm formation - Lactobacillus, Lactococcus, and Streptococcus studied for biofilm inhibition	- Probiotic cells reduce biofilm formation by up to 99.9%. - Lactobacillus, Lactococcus, and Streptococcus are effective probiotic genera.	- Probiotic cells inhibit biofilm formation by up to 99.9%. - Probiotics show potential as biocontrol agents against pathogenic biofilms.		- Probiotic cells used as biocontrol agents against biofilm formation. - Lactobacillus, Lactococcus, and Streptococcus studied for inhibiting biofilms.	- Probiotic cells as biocontrol agents against medical device biofilms. - Potential use of Lactobacillus, Lactococcus, and Streptococcus to hinder biofilm formation.	- Probiotic cells can be used as biocontrol agents against biofilms. - Lactobacillus, Lactococcus, and Streptococcus are effective probiotic genera.	- Lactobacillus, Lactococcus, Streptococcus are commonly studied probiotic genera. - Probiotics can reduce biofilm formation by up to 99.9%.	- Probiotic cells restrict biofilm growth by displacement, exclusion, or competition. - Lactobacillus, Lactococcus, and Streptococcus are effective in hindering biofilm formation.	- Probiotic cells demonstrated potential as biocontrol agents against biofilms. - Lactobacillus, Lactococcus, and Streptococcus were the most studied genera.	- Biofilm-related infections in medical devices - Increasingly widespread ability of pathogens to develop persistent biofilms	- Lactobacillus, Lactococcus, Streptococcus - Hinder biofilm formation, reduce up to 99.9%.	- Lactobacillus, Lactococcus, Streptococcus studied as effective probiotic groups. - Probiotic cells used as biocontrol agents against biofilm formation.												10.3934/MATERSCI.2021031
[53]	10.26355/EURREV_202009_23057	- Probiotics reduce acute rotavirus diarrhea in children. - Caucasian children show significant reduction in occurrence of acute RVD.	- Meta-analysis of 19 RCTs on probiotics for acute RVD in children - Data analyzed using fixed or random effect model in STATA	- Caucasian and Asian children - 1,624 children with acute rotavirus diarrhea	- Probiotics intervention - Reduce occurrence of acute rotavirus diarrhea in children	- Probiotics reduce acute rotavirus diarrhea occurrence in children. - Caucasian children show more significant reduction compared to Asian children.	- Probiotics reduce acute rotavirus diarrhea occurrence in children. - Caucasian children show significant reduction in acute rotavirus diarrhea.	- Mean duration of probiotics treatment not specified in the study. - Duration of acute rotavirus diarrhea in children not provided.	- Lactobacillus acidophilus and non-Lactobacillus acidophilus probiotics used. - Specific doses not mentioned in the study.	- Probiotics reduce acute rotavirus diarrhea occurrence in children. - More effective in Caucasian population compared to Asian children.	- Probiotics reduce acute rotavirus diarrhea occurrence in children. - More effective in Caucasian population compared to Asian children.	- 19 independent Randomized Controlled Trials (RCTs) involving 1,624 children - Three pieces of literature were excluded through sensitivity and publication bias.	- Probiotics were used as the intervention in the study. - No specific information provided about a control group in the study.	- 19 independent Randomized Controlled Trials (RCTs) - 1,624 children with acute rotavirus diarrhea (RVD)	- Acute rotavirus diarrhea (RVD) in children - Probiotics reduce occurrence of acute RVD, especially in Caucasian population.	- Lactobacillus acidophilus - Non-Lactobacillus acidophilus probiotics	- Both single and group probiotics showed efficacy in reducing RVD. - Lactobacillus acidophilus and non-Lactobacillus acidophilus probiotics were effective.												10.26355/EURREV_202009_23057
[54]	10.7759/cureus.40261	- Qualitative analysis of probiotic strains for AAD treatment efficacy. - Need for quantitative ranking and larger sample sizes emphasized.	- Literature review from PubMed database - Inclusion filters: RCTs, clinical trials, meta-analysis, last 10 years	- Patients diagnosed with antibiotic-associated diarrhea - Study population included pediatric and adult patients	- Probiotics: Lactobacillus, Bifidobacterium, Saccharomyces strains - Saccharomyces boulardii I-745 most effective with few adverse effects	- Qualitative rankings made, need pair-wise and pooled risk ratio studies. - Saccharomyces boulardii I-745 most effective probiotic for AAD prevention.	- S. boulardii I-745 most effective with fewest adverse effects. - L. rhamnosus GG also effective with nausea as adverse effect.	- Antibiotic-associated diarrhea lasts at least two days. - Clostridium difficile infection can occur four to eight weeks post-antibiotics.	- Types: Lactobacillus, Bifidobacterium, Saccharomyces - Dosage: Varies based on formulation (e.g., yogurt, capsule)	- Probiotics for prevention of antibiotic-associated diarrhea (AAD) - Saccharomyces boulardii I-745 most effective probiotic strain for AAD	- Saccharomyces boulardii I-745 is most effective probiotic strain. - Lactobacillus, Bifidobacterium, and Saccharomyces are effective probiotic genera.	- Varies based on specific probiotic strain. - No specific group size mentioned in the text.	- Probiotics, alternative antibiotics like metronidazole, oral vancomycin - Fidaxomycin for relapse, fecal microbiota transplant for refractory cases		- Antibiotic-associated diarrhea - Clostridium difficile infection	- Lactobacillus, Bifidobacterium, Saccharomyces - Saccharomyces boulardii I-745 most effective for AAD prevention.	- Probiotic group - Multiple strains from Lactobacillus, Bifidobacterium, and Saccharomyces genera.												10.7759/cureus.40261
[55]	10.1007/S11906-020-01080-Y	- Probiotics significantly reduce cardiovascular risk factors like blood pressure and cholesterol. - Longer duration and specific formulations enhance probiotic efficacy.	- PICO principle used for literature search - PEDro scale assessed study quality	- Adults with cardiovascular disease risk factors - Included patients with hypertension, obesity, diabetes, hypercholesterolaemia	- Probiotics intervention used in the meta-analysis for cardiovascular risk factors. - Probiotics showed significant effects on various risk factors in patients.	- Probiotics significantly reduced LDL-C, while synbiotics lowered plasma glucose. - Probiotics had a significant effect on total cholesterol reduction.	- Probiotics showed significant effects on various cardiovascular disease risk factors. - Longer duration and higher dosage of probiotics were more effective.	- Longer duration favored: >1.5 months - Reduction in blood pressure: -2.38 mmHg SBP, -1.98 mmHg DBP	- Alternate formulations (kefir, powder) and higher dosage (>1.0 x 10^9 CFU) - Small dosage for glucose, HbA1c; higher dosage for BMI, cholesterol	- Reduction in cardiovascular risk factors like blood pressure, cholesterol, glucose. - Beneficial effects in patients with diabetes, hypertension, and hypercholesterolemia.	- Probiotics showed significant reduction in blood pressure, cholesterol, glucose, BMI. - Longer duration, higher dosage, specific formulations, and double-blinding favored efficacy.	- Probiotic group size: 2177 adults - Heat-killed probiotic group size: Not specified	- Placebo was used as the control in the studies. - No significant changes were observed in the outcome of triglycerides.		- Cardiovascular disease risk factors: hypertension, obesity, diabetes, hypercholesterolaemia - Metabolic syndrome, type II diabetes, hypertension, obesity, dyslipidaemia	- Yogurt form: significant reductions in total cholesterol, fasting glucose, HbA1C, LDL-C. - Kefir and powder: significant reduction in BMI.	- Probiotic group showed significant decrease in various cardiovascular risk factors. - No significant changes observed in LDL or triglyceride levels.												10.1007/S11906-020-01080-Y
[56]	10.1155/2019/1484598	- Probiotic therapy had beneficial effects on various clinical outcomes in NAFLD patients. - Probiotics could be utilized as a common complementary therapeutic approach for NAFLD.	- Electronic and manual searches of English and Chinese databases were performed. - Clinical trials evaluating the efficacy of probiotic therapy in NAFLD patients were included.	- Adults and children with NAFLD - Randomized clinical trials included in the study	- Probiotic therapy - Placebo (product without microorganisms)	- Probiotics superior to placebo in NAFLD patients - Beneficial effects on body mass index, liver functions, and insulin	- Probiotics beneficial for body mass index, liver function, and glycemic indices. - No significant correlation between probiotics and inflammation factor TNF-a.	- Follow-up duration ranged from 4 to 28 weeks. - No specific duration in days was mentioned in the text.	- Probiotics used in NAFLD patients - Dose range from 4 to 28 weeks.	- Probiotics are beneficial in nonalcoholic fatty liver disease treatment. - They can be used as a complementary therapeutic approach.	- Probiotic therapy had beneficial effects on various clinical outcomes. - Probiotics are superior to placebo in NAFLD patients.	- 488 individuals in the GGT subgroup - 1116 individuals in the ALT subgroup	- Placebo was used as the control intervention in the study.	- GGT subgroup: 488 individuals - TC subgroup: 722 individuals		- Lactobacillus bulgaricus, Streptococcus thermophilus, B. lactis Bb12, L. acidophilus La5 - Lactobacillus casei, Lactobacillus acidophilus, Lactobacillus rhamnosus, Bifidobacterium breve, etc.	- Probiotic group - Multiple probiotic strains used in the studies.												10.1155/2019/1484598
[57]	10.1186/S42523-021-00084-6	- Probiotic treatment reduced Lawsonia intracellularis shedding and gut lesions. - Increased ileum microbiota diversity associated with reduced pathogen shedding.	- Permutation multivariate analysis of variance (PerMANOVA) with Adonis function - Profiling ileal microbial taxonomy using metacoder package in R	- 127 bacterial taxa identified in tissue homogenate for inoculation. - 4.4 million sequences generated from 70 ileal content samples.	- Probiotic supplementation with in-feed Bacillus pumilus - Commercial live L. intracellularis vaccine	- Significant differences in alpha diversity indices observed between treatment groups. - Largest differences in diversity seen between T03-LAW and POS-CONTROL.	- Probiotic supplementation reduced L. intracellularis shedding and gut lesions. - Increased ileum microbiota diversity mitigated pathogen effects in pigs.	- Pigs spent 44 days on specific diet with probiotic supplementation.	- Three in-feed probiotics and a commercial live L. intracellularis vaccine. - Probiotic supplementation in feed increased ileum microbiota diversity.	- Probiotic supplementation reduces impact of enteric pathogens in pigs. - Increased ileum microbiota diversity leads to reduction in pathogen shedding.	- Probiotic supplementation increased ileum microbiota diversity. - Probiotics reduced shedding of Lawsonia intracellularis in pigs.	- 10 animals in each group treated with probiotics - 20 animals in the POS-CONTROL group	- POS-CONTROL group included 20 animals, not treated with probiotics. - Control group not supplemented with probiotics in the study.	- POS-CONTROL group: 20 animals - Other groups: 10 animals each	- Lawsonia intracellularis infection in pigs, causing ileitis and enteropathy. - Probiotics reduce shedding and gut lesions associated with L. intracellularis.	- Bacillus amyloliquefaciens, B. licheniformis, B. pumilus used as probiotics - Different strains within Bacillus species with distinct properties and utility	- Probiotic group with Bacillus pumilus showed highest diversity. - Probiotic supplementation increased ileum microbiota diversity in pigs.												10.1186/S42523-021-00084-6
[58]	10.21203/rs.3.rs-1283482/v1	- Meta-analysis on probiotics in BV treatment efficacy - Assessment of risk of bias in included RCTs	- Meta-analysis using Revman5.3 software - Randomized Controlled Trials (RCTs) with different intervention methods	- 20 randomized controlled trials - 1067 patients in experimental group, 1026 in control group	- Probiotics + antibiotics vs. antibiotics alone for BV treatment - Probiotics vs. antibiotics vs. placebo for BV treatment	- Probiotics + antibiotics group more effective than antibiotics alone for BV. - Probiotics alone more effective than placebo in treating BV.	- Higher BV cure rate with probiotics compared to placebo/antibiotics. - Recurrence rate converted to cure rate in some articles.	- Meta-analysis duration: Until November 7, 2021 - Study duration: Between 1992 and 2021	- High-dose probiotics (1x10^9 CFU) more effective than low-dose. - L. rhamnose orally significant, but not in the vagina.	- Probiotics may be effective for treating Bacterial Vaginosis (BV). - More strong evidence is needed for conclusive results.	- Probiotics showed positive role in treating Bacterial Vaginosis. - More strong evidence needed for probiotics efficacy in BV treatment.	- 1067 patients in the experimental group - 1026 patients in the control group	- Probiotics + antibiotics group - Antibiotics (+placebo) group	- Control group size: 1026 patients	- Bacterial Vaginosis (BV) - Common vaginal infectious disease in female reproductive period	- L. rhamnose - Not specified probiotic species in detail	- Probiotic group compared to antibiotics or placebo showed positive results. - Probiotics adjunctive therapy in BV treatment had higher cure rate.												10.21203/rs.3.rs-1283482/v1
